# Supplementary material for: Prevalence and intensity of Schistosoma mansoni infection, and contributing factors in Alamata district of Tigray Region, Northern Ethiopia
Source: PLoS Negl Trop Dis. 2024 Nov 25;18(11):e0012691. doi: 10.1371/journal.pntd.0012691 (PMC11627438; doi:10.1371/journal.pntd.0012691)
Supplement: S1 Data — (XLSX) [file pntd.0012691.s003.xlsx]

## Sheet: Original
		presence of S.mansoni						Infection Intensity
		No		Yes		Total		Light		Moderate		Heavy		Total
		Count	Row N %	Count	Row N %	Count	Row N %	Count	Row N %	Count	Row N %	Count	Row N %	Count	Row N %
Woreda	Alamata	122	0.961	5	0.039	127	1	3	0.6	2	0.4	0	0	5	1
	Gerjele	289	0.967	10	0.033	299	1	9	0.9	1	0.1	0	0	10	1
	Selen Wu	150	0.862	24	0.138	174	1	16	0.667	8	0.333	0	0	24	1
	Tumuga	345	0.964	13	0.036	358	1	9	0.692	4	0.308	0	0	13	1
	Waja	477	0.593	327	0.407	804	1	212	0.648	91	0.278	24	0.073	327	1
	Total	1383	0.785	379	0.215	1762	1	249	0.657	106	0.28	24	0.063	379	1
Age category	5-9	156	0.825	33	0.175	189	1	19	0.576	10	0.303	4	0.121	33	1
	10-14	267	0.673	130	0.327	397	1	86	0.662	34	0.262	10	0.077	130	1
	15-19	97	0.669	48	0.331	145	1	29	0.604	15	0.313	4	0.083	48	1
	20-29	224	0.794	58	0.206	282	1	39	0.672	18	0.31	1	0.017	58	1
	30-39	226	0.856	38	0.144	264	1	24	0.632	12	0.316	2	0.053	38	1
	40-49	188	0.828	39	0.172	227	1	33	0.846	5	0.128	1	0.026	39	1
	50-59	101	0.878	14	0.122	115	1	9	0.643	5	0.357	0	0	14	1
	>=60	124	0.867	19	0.133	143	1	10	0.526	7	0.368	2	0.105	19	1
	Total	1383	0.785	379	0.215	1762	1	249	0.657	106	0.28	24	0.063	379	1
Sex	Male	617	0.752	204	0.248	821	1	129	0.632	55	0.27	20	0.098	204	1
	Female	766	0.814	175	0.186	941	1	120	0.686	51	0.291	4	0.023	175	1
	Total	1383	0.785	379	0.215	1762	1	249	0.657	106	0.28	24	0.063	379	1
religion	Orthodox	1225	0.783	340	0.217	1565	1	221	0.65	99	0.291	20	0.059	340	1
	Muslim	153	0.805	37	0.195	190	1	26	0.703	7	0.189	4	0.108	37	1
	others	5	0.714	2	0.286	7	1	2	1	0	0	0	0	2	1
	Total	1383	0.785	379	0.215	1762	1	249	0.657	106	0.28	24	0.063	379	1
Marital status	Single/Under age	570	0.714	228	0.286	798	1	143	0.627	66	0.289	19	0.083	228	1
	Married/Cohabiting	590	0.848	106	0.152	696	1	74	0.698	29	0.274	3	0.028	106	1
	Divorced	130	0.813	30	0.188	160	1	23	0.767	6	0.2	1	0.033	30	1
	Widowed	93	0.861	15	0.139	108	1	9	0.6	5	0.333	1	0.067	15	1
	Total	1383	0.785	379	0.215	1762	1	249	0.657	106	0.28	24	0.063	379	1
Occupation	Employed	74	0.804	18	0.196	92	1	14	0.778	3	0.167	1	0.056	18	1
	Merchant	74	0.822	16	0.178	90	1	11	0.688	5	0.313	0	0	16	1
	Farmer	413	0.845	76	0.155	489	1	50	0.658	22	0.289	4	0.053	76	1
	House wife	195	0.867	30	0.133	225	1	20	0.667	10	0.333	0	0	30	1
	Daily laborer	48	0.873	7	0.127	55	1	6	0.857	1	0.143	0	0	7	1
	Student	514	0.714	206	0.286	720	1	130	0.631	58	0.282	18	0.087	206	1
	Job seeker	65	0.714	26	0.286	91	1	18	0.692	7	0.269	1	0.038	26	1
	Total	1383	0.785	379	0.215	1762	1	249	0.657	106	0.28	24	0.063	379	1
Educational Status	illitrate	494	0.84	94	0.16	588	1	60	0.638	29	0.309	5	0.053	94	1
	Elementary(1-8 grade)	708	0.751	235	0.249	943	1	152	0.647	65	0.277	18	0.077	235	1
	secondary & high school	109	0.741	38	0.259	147	1	26	0.684	11	0.289	1	0.026	38	1
	College and above	72	0.857	12	0.143	84	1	11	0.917	1	0.083	0	0	12	1
	Total	1383	0.785	379	0.215	1762	1	249	0.657	106	0.28	24	0.063	379	1
Residence	Urban	438	0.689	198	0.311	636	1	133	0.672	51	0.258	14	0.071	198	1
	Rural	945	0.839	181	0.161	1126	1	116	0.641	55	0.304	10	0.055	181	1
	Total	1383	0.785	379	0.215	1762	1	249	0.657	106	0.28	24	0.063	379	1
parasite	yes	37	0.09	375	0.91	412	1	246	0.656	106	0.283	23	0.061	375	1
	no	1346	0.997	4	0.003	1350	1	3	0.75	0	0	1	0.25	4	1
	Total	1383	0.785	379	0.215	1762	1	249	0.657	106	0.28	24	0.063	379	1
number of coinfection infection	single infection	34	0.089	350	0.911	384	1	230	0.657	100	0.286	20	0.057	350	1
	dual infecion	4	0.148	23	0.852	27	1	15	0.652	6	0.261	2	0.087	23	1
	triple infection	0	0	1	1	1	1	0	0	0	0	1	1	1	1
	Total	38	0.092	374	0.908	412	1	245	0.655	106	0.283	23	0.061	374	1
presence of A.lumbricoides	yes	12	0.48	13	0.52	25	1	6	0.462	5	0.385	2	0.154	13	1
	no	1371	0.789	366	0.211	1737	1	243	0.664	101	0.276	22	0.06	366	1
	Total	1383	0.785	379	0.215	1762	1	249	0.657	106	0.28	24	0.063	379	1
Trichuris trichuria	yes	3	1	0	0	3	1	0	0	0	0	0	0	0	0
	no	1380	0.785	379	0.215	1759	1	249	0.657	106	0.28	24	0.063	379	1
	Total	1383	0.785	379	0.215	1762	1	249	0.657	106	0.28	24	0.063	379	1
do you bath your body in river?	yes	589	0.691	264	0.309	853	1	169	0.64	75	0.284	20	0.076	264	1
	no	794	0.873	115	0.127	909	1	80	0.696	31	0.27	4	0.035	115	1
	Total	1383	0.785	379	0.215	1762	1	249	0.657	106	0.28	24	0.063	379	1
do you wash clothes or utensils in a river?	yes	624	0.704	262	0.296	886	1	170	0.649	74	0.282	18	0.069	262	1
	no	759	0.866	117	0.134	876	1	79	0.675	32	0.274	6	0.051	117	1
	Total	1383	0.785	379	0.215	1762	1	249	0.657	106	0.28	24	0.063	379	1
do you swim in nearby waterbodies?	yes	219	0.563	170	0.437	389	1	108	0.635	49	0.288	13	0.076	170	1
	no	1164	0.848	209	0.152	1373	1	141	0.675	57	0.273	11	0.053	209	1
	Total	1383	0.785	379	0.215	1762	1	249	0.657	106	0.28	24	0.063	379	1
are you involved in irrigation activities?	yes	119	0.669	59	0.331	178	1	45	0.763	12	0.203	2	0.034	59	1
	no	1264	0.798	320	0.202	1584	1	204	0.637	94	0.294	22	0.069	320	1
	Total	1383	0.785	379	0.215	1762	1	249	0.657	106	0.28	24	0.063	379	1
do you make direct contact with water while you work on irrigation?	yes	110	0.663	56	0.337	166	1	43	0.768	11	0.196	2	0.036	56	1
	no	9	0.75	3	0.25	12	1	2	0.667	1	0.333	0	0	3	1
	Total	119	0.669	59	0.331	178	1	45	0.763	12	0.203	2	0.034	59	1
how do you cross river?	use bridge	332	0.946	19	0.054	351	1	13	0.684	5	0.263	1	0.053	19	1
	use protective shoe	70	0.897	8	0.103	78	1	6	0.75	1	0.125	1	0.125	8	1
	bare foot/direct contact with water	981	0.736	352	0.264	1333	1	230	0.653	100	0.284	22	0.063	352	1
	Total	1383	0.785	379	0.215	1762	1	249	0.657	106	0.28	24	0.063	379	1
River contact 1='No' 2='Yes'	use bridge/donot cross	402	0.937	27	0.063	429	1	19	0.704	6	0.222	2	0.074	27	1
	cross river/direct contact	981	0.736	352	0.264	1333	1	230	0.653	100	0.284	22	0.063	352	1
	Total	1383	0.785	379	0.215	1762	1	249	0.657	106	0.28	24	0.063	379	1
Pearson Chi-Square Tests
		presence of S.mansoni	Infection Intensity
cluster	Chi-square	330.441	6.505
	df	4	8
	Sig.	.000*	.591b,c
Age category	Chi-square	65.316	14.761
	df	7	14
	Sig.	.000*	.395b,c
Sex	Chi-square	10.146	8.976
	df	1	2
	Sig.	.001*	.011*
religion	Chi-square	0.716	3.712
	df	2	4
	Sig.	0.699	.446b,c
Marital status	Chi-square	44.265	6.056
	df	3	6
	Sig.	.000*	.417b,c
Occupation	Chi-square	46.881	8.46
	df	6	12
	Sig.	.000*	.748b,c
Educational Status	Chi-square	21.36	5.704
	df	3	6
	Sig.	.000*	.457b,c
Residence	Chi-square	54.581	1.218
	df	1	2
	Sig.	.000*	0.544
parasite	Chi-square	1538.9	3.409
	df	1	2
	Sig.	.000*	.182b,c
number of coinfection infection	Chi-square	1.172	15.662
	df	2	4
	Sig.	.556b,c	.004*,b,c
presence of A.lumbricoides	Chi-square	13.964	3.055
	df	1	2
	Sig.	.000*	.217b,c
Trichuris trichuria	Chi-square	0.824	.
	df	1	.
	Sig.	.364b,c	.
do you bath your body in river?	Chi-square	87.273	2.56
	df	1	2
	Sig.	.000*	0.278
do you wash clothes or utensils in a river?	Chi-square	68.598	0.496
	df	1	2
	Sig.	.000*	0.78
do you swim in nearby waterbodies?	Chi-square	145.624	1.143
	df	1	2
	Sig.	.000*	0.565
are you involved in irrigation activities?	Chi-square	15.88	3.599
	df	1	2
	Sig.	.000*	0.165
do you make direct contact with water while you work on irrigation?	Chi-square	0.385	0.408
	df	1	2
	Sig.	.535b	.816b,c
how do you cross river?	Chi-square	78.651	1.38
	df	2	4
	Sig.	.000*	.848b,c
River contact 1='No' 2='Yes'	Chi-square	77.764	0.493
	df	1	2
	Sig.	.000*	0.782
Results are based on nonempty rows and columns in each innermost subtable.
* The Chi-square statistic is significant at the .05 level.
b More than 20% of cells in this subtable have expected cell counts less than 5. Chi-square results may be invalid.
c The minimum expected cell count in this subtable is less than one. Chi-square results may be invalid.

## Sheet: regression
schisto	Odds Ratio	[95% Conf.	Interval]	P>z
district
Gerjele	0.664095	0.217272	2.02982	0.473
Selen Wu	2.30313	0.821196	6.45935	0.113
Tumuga	0.471106	0.157399	1.41005	0.178
Waja	9.62177	3.72911	24.8259	0
age_cat
5-9	1.97417	1.01389	3.84395	0.045
10-14	5.60881	3.10769	10.1229	0
15-19	5.44784	2.77596	10.6914	0
20-29	3.18187	1.7205	5.88453	0
30-39	1.58038	0.836275	2.98657	0.159
40-49	1.78309	0.938064	3.38932	0.078
50-59	1.27542	0.58046	2.80243	0.545
sex
Male	1.13403	0.844903	1.5221	0.402
bath_body_river
yes	1.5558	0.966181	2.50525	0.069
wash_in_river
yes	0.669259	0.422608	1.05987	0.087
swim_water_body
yes	1.42929	1.01826	2.00624	0.039
irrigation
yes	1.35779	0.880016	2.09495	0.167
rivercontact
river/direct contact	2.35851	1.46315	3.80177	0
_cons	0.0096398	0.0032328	0.0287443	0

## Sheet: Infection
		presence of S.mansoni
		No		Yes
		Count	Row N %	Count	Row N %
Woreda	Alamata	122	0.961	5	0.039
	Gerjele	289	0.967	10	0.033
	Selen Wu	150	0.862	24	0.138
	Tumuga	345	0.964	13	0.036
	Waja	477	0.593	327	0.407
	Total	1383	0.785	379	0.215
Age category	5-9	156	0.825	33	0.175
	10-14	267	0.673	130	0.327
	15-19	97	0.669	48	0.331
	20-29	224	0.794	58	0.206
	30-39	226	0.856	38	0.144
	40-49	188	0.828	39	0.172
	50-59	101	0.878	14	0.122
	>=60	124	0.867	19	0.133
	Total	1383	0.785	379	0.215
Sex	Male	617	0.752	204	0.248
	Female	766	0.814	175	0.186
	Total	1383	0.785	379	0.215
religion	Orthodox	1225	0.783	340	0.217
	Muslim	153	0.805	37	0.195
	others	5	0.714	2	0.286
	Total	1383	0.785	379	0.215
Marital status	Single/Under age	570	0.714	228	0.286
	Married/Cohabiting	590	0.848	106	0.152
	Divorced	130	0.813	30	0.188
	Widowed	93	0.861	15	0.139
	Total	1383	0.785	379	0.215
Occupation	Employed	74	0.804	18	0.196
	Merchant	74	0.822	16	0.178
	Farmer	413	0.845	76	0.155
	House wife	195	0.867	30	0.133
	Daily laborer	48	0.873	7	0.127
	Student	514	0.714	206	0.286
	Job seeker	65	0.714	26	0.286
	Total	1383	0.785	379	0.215
Educational Status	illitrate	494	0.84	94	0.16
	Elementary(1-8 grade)	708	0.751	235	0.249
	secondary & high school	109	0.741	38	0.259
	College and above	72	0.857	12	0.143
	Total	1383	0.785	379	0.215
Residence	Urban	438	0.689	198	0.311
	Rural	945	0.839	181	0.161
	Total	1383	0.785	379	0.215
parasite	yes	37	0.09	375	0.91
	no	1346	0.997	4	0.003
	Total	1383	0.785	379	0.215
number of coinfection infection	single infection	34	0.089	350	0.911
	dual infecion	4	0.148	23	0.852
	triple infection	0	0	1	1
	Total	38	0.092	374	0.908
presence of A.lumbricoides	yes	12	0.48	13	0.52
	no	1371	0.789	366	0.211
	Total	1383	0.785	379	0.215
Trichuris trichuria	yes	3	1	0	0
	no	1380	0.785	379	0.215
	Total	1383	0.785	379	0.215
do you bath your body in river?	yes	589	0.691	264	0.309
	no	794	0.873	115	0.127
	Total	1383	0.785	379	0.215
do you wash clothes or utensils in a river?	yes	624	0.704	262	0.296
	no	759	0.866	117	0.134
	Total	1383	0.785	379	0.215
do you swim in nearby waterbodies?	yes	219	0.563	170	0.437
	no	1164	0.848	209	0.152
	Total	1383	0.785	379	0.215
are you involved in irrigation activities?	yes	119	0.669	59	0.331
	no	1264	0.798	320	0.202
	Total	1383	0.785	379	0.215
do you make direct contact with water while you work on irrigation?	yes	110	0.663	56	0.337
	no	9	0.75	3	0.25
	Total	119	0.669	59	0.331
how do you cross river?	use bridge	332	0.946	19	0.054
	use protective shoe	70	0.897	8	0.103
	bare foot/direct contact with water	981	0.736	352	0.264
	Total	1383	0.785	379	0.215
River contact 1='No' 2='Yes'	use bridge/donot cross	402	0.937	27	0.063
	cross river/direct contact	981	0.736	352	0.264
	Total	1383	0.785	379	0.215
Pearson Chi-Square Tests
		presence of S.mansoni
Woreda	Chi-square	330.441
	df	4
	Sig.	.000*
Age category	Chi-square	65.316
	df	7
	Sig.	.000*
Sex	Chi-square	10.146
	df	1
	Sig.	.001*
religion	Chi-square	0.716
	df	2
	Sig.	0.699
Marital status	Chi-square	44.265
	df	3
	Sig.	.000*
Occupation	Chi-square	46.881
	df	6
	Sig.	.000*
Educational Status	Chi-square	21.36
	df	3
	Sig.	.000*
Residence	Chi-square	54.581
	df	1
	Sig.	.000*
parasite	Chi-square	1538.9
	df	1
	Sig.	.000*
number of coinfection infection	Chi-square	1.172
	df	2
	Sig.	.556b,c
presence of A.lumbricoides	Chi-square	13.964
	df	1
	Sig.	.000*
Trichuris trichuria	Chi-square	0.824
	df	1
	Sig.	.364b,c
do you bath your body in river?	Chi-square	87.273
	df	1
	Sig.	.000*
do you wash clothes or utensils in a river?	Chi-square	68.598
	df	1
	Sig.	.000*
do you swim in nearby waterbodies?	Chi-square	145.624
	df	1
	Sig.	.000*
are you involved in irrigation activities?	Chi-square	15.88
	df	1
	Sig.	.000*
do you make direct contact with water while you work on irrigation?	Chi-square	0.385
	df	1
	Sig.	.535b
how do you cross river?	Chi-square	78.651
	df	2
	Sig.	.000*
River contact 1='No' 2='Yes'	Chi-square	77.764
	df	1
	Sig.	.000*
Results are based on nonempty rows and columns in each innermost subtable.
* The Chi-square statistic is significant at the .05 level.
b More than 20% of cells in this subtable have expected cell counts less than 5. Chi-square results may be invalid.
c The minimum expected cell count in this subtable is less than one. Chi-square results may be invalid.

## Sheet: Intensity
		Infection Intensity
		Light		Moderate		Heavy		Total
		Count	Row N %	Count	Row N %	Count	Row N %	Count	Row N %
Woreda	Alamata	3	0.6	2	0.4	0	0	5	1
	Gerjele	9	0.9	1	0.1	0	0	10	1				179.98	137.354	222.607
	Selen Wu	16	0.667	8	0.333	0	0	24	1				108.206	90.2779	126.133
	Tumuga	9	0.692	4	0.308	0	0	13	1				146.839	122.278	171.4
	Waja	212	0.648	91	0.278	24	0.073	327	1				71.7747	22.9816	120.568
	Total	249	0.657	106	0.28	24	0.063	379	1
Age category	5-9	19	0.576	10	0.303	4	0.121	33	1
	10-14	86	0.662	34	0.262	10	0.077	130	1
	15-19	29	0.604	15	0.313	4	0.083	48	1				Intensity	Percent
	20-29	39	0.672	18	0.31	1	0.017	58	1				Light	0.657
	30-39	24	0.632	12	0.316	2	0.053	38	1				Moderate	0.28
	40-49	33	0.846	5	0.128	1	0.026	39	1				Heavy	0.073
	50-59	9	0.643	5	0.357	0	0	14	1
	>=60	10	0.526	7	0.368	2	0.105	19	1
	Total	249	0.657	106	0.28	24	0.063	379	1
Sex	Male	129	0.632	55	0.27	20	0.098	204	1
	Female	120	0.686	51	0.291	4	0.023	175	1
	Total	249	0.657	106	0.28	24	0.063	379	1
religion	Orthodox	221	0.65	99	0.291	20	0.059	340	1
	Muslim	26	0.703	7	0.189	4	0.108	37	1
	others	2	1	0	0	0	0	2	1
	Total	249	0.657	106	0.28	24	0.063	379	1
Marital status	Single/Under age	143	0.627	66	0.289	19	0.083	228	1
	Married/Cohabiting	74	0.698	29	0.274	3	0.028	106	1
	Divorced	23	0.767	6	0.2	1	0.033	30	1
	Widowed	9	0.6	5	0.333	1	0.067	15	1
	Total	249	0.657	106	0.28	24	0.063	379	1
Occupation	Employed	14	0.778	3	0.167	1	0.056	18	1
	Merchant	11	0.688	5	0.313	0	0	16	1
	Farmer	50	0.658	22	0.289	4	0.053	76	1
	House wife	20	0.667	10	0.333	0	0	30	1
	Daily laborer	6	0.857	1	0.143	0	0	7	1
	Student	130	0.631	58	0.282	18	0.087	206	1
	Job seeker	18	0.692	7	0.269	1	0.038	26	1
	Total	249	0.657	106	0.28	24	0.063	379	1
Educational Status	illitrate	60	0.638	29	0.309	5	0.053	94	1
	Elementary(1-8 grade)	152	0.647	65	0.277	18	0.077	235	1
	secondary & high school	26	0.684	11	0.289	1	0.026	38	1
	College and above	11	0.917	1	0.083	0	0	12	1
	Total	249	0.657	106	0.28	24	0.063	379	1
Residence	Urban	133	0.672	51	0.258	14	0.071	198	1
	Rural	116	0.641	55	0.304	10	0.055	181	1
	Total	249	0.657	106	0.28	24	0.063	379	1
parasite/S.m	yes	246	0.656	106	0.283	23	0.061	375	1
	no	3	0.75	0	0	1	0.25	4	1
	Total	249	0.657	106	0.28	24	0.063	379	1
number of coinfection infection	single infection	230	0.657	100	0.286	20	0.057	350	1
	dual infecion	15	0.652	6	0.261	2	0.087	23	1
	triple infection	0	0	0	0	1	1	1	1
	Total	245	0.655	106	0.283	23	0.061	374	1
presence of A.lumbricoides	yes	6	0.462	5	0.385	2	0.154	13	1
	no	243	0.664	101	0.276	22	0.06	366	1
	Total	249	0.657	106	0.28	24	0.063	379	1
do you bath your body in river?	yes	169	0.64	75	0.284	20	0.076	264	1
	no	80	0.696	31	0.27	4	0.035	115	1
	Total	249	0.657	106	0.28	24	0.063	379	1
do you wash clothes or utensils in a river?	yes	170	0.649	74	0.282	18	0.069	262	1
	no	79	0.675	32	0.274	6	0.051	117	1
	Total	249	0.657	106	0.28	24	0.063	379	1
do you swim in nearby waterbodies?	yes	108	0.635	49	0.288	13	0.076	170	1
	no	141	0.675	57	0.273	11	0.053	209	1
	Total	249	0.657	106	0.28	24	0.063	379	1
are you involved in irrigation activities?	yes	45	0.763	12	0.203	2	0.034	59	1
	no	204	0.637	94	0.294	22	0.069	320	1
	Total	249	0.657	106	0.28	24	0.063	379	1
do you make direct contact with water while you work on irrigation?	yes	43	0.768	11	0.196	2	0.036	56	1
	no	2	0.667	1	0.333	0	0	3	1
	Total	45	0.763	12	0.203	2	0.034	59	1
how do you cross river?	use bridge	13	0.684	5	0.263	1	0.053	19	1
	use protective shoe	6	0.75	1	0.125	1	0.125	8	1
	bare foot/direct contact with water	230	0.653	100	0.284	22	0.063	352	1
	Total	249	0.657	106	0.28	24	0.063	379	1
River contact 1='No' 2='Yes'	use bridge/donot cross	19	0.704	6	0.222	2	0.074	27	1
	cross river/direct contact	230	0.653	100	0.284	22	0.063	352	1
	Total	249	0.657	106	0.28	24	0.063	379	1
Pearson Chi-Square Tests
		Infection Intensity
cluster	Chi-square	6.505
	df	8
	Sig.	.591b,c
Age category	Chi-square	14.761
	df	14
	Sig.	.395b,c
Sex	Chi-square	8.976
	df	2
	Sig.	.011*
religion	Chi-square	3.712
	df	4
	Sig.	.446b,c
Marital status	Chi-square	6.056
	df	6
	Sig.	.417b,c
Occupation	Chi-square	8.46
	df	12
	Sig.	.748b,c
Educational Status	Chi-square	5.704
	df	6
	Sig.	.457b,c
Residence	Chi-square	1.218
	df	2
	Sig.	0.544
parasite	Chi-square	3.409
	df	2
	Sig.	.182b,c
number of coinfection infection	Chi-square	15.662
	df	4
	Sig.	.004*,b,c
presence of A.lumbricoides	Chi-square	3.055
	df	2
	Sig.	.217b,c
Trichuris trichuria	Chi-square	.
	df	.
	Sig.	.
do you bath your body in river?	Chi-square	2.56
	df	2
	Sig.	0.278
do you wash clothes or utensils in a river?	Chi-square	0.496
	df	2
	Sig.	0.78
do you swim in nearby waterbodies?	Chi-square	1.143
	df	2
	Sig.	0.565
are you involved in irrigation activities?	Chi-square	3.599
	df	2
	Sig.	0.165
do you make direct contact with water while you work on irrigation?	Chi-square	0.408
	df	2
	Sig.	.816b,c
how do you cross river?	Chi-square	1.38
	df	4
	Sig.	.848b,c
River contact 1='No' 2='Yes'	Chi-square	0.493
	df	2
	Sig.	0.782
Results are based on nonempty rows and columns in each innermost subtable.
* The Chi-square statistic is significant at the .05 level.
b More than 20% of cells in this subtable have expected cell counts less than 5. Chi-square results may be invalid.
c The minimum expected cell count in this subtable is less than one. Chi-square results may be invalid.

## Sheet: Age_based prevalencer
		positive		negative
	Age in years	n	%	n	%
	5-9	156	0.825	33	0.175
	10-14	267	0.673	130	0.327
	15-19	97	0.669	48	0.331
	20-29	224	0.794	58	0.206
	30-39	226	0.856	38	0.144
	40-49	188	0.828	39	0.172
	50-59	101	0.878	14	0.122
	>=60	124	0.867	19	0.133

## Sheet: graph_cluster based prevalence
	Cluster based prevalence
							Cluster	Prevalence
	Alamata	127	0.961	5	0.039		Alamata	0.039
	Gerjele	289	0.967	10	0.033		Gerjele	0.033
	Selen Wu	150	0.862	24	0.138		Selen-Wuha	0.138
	Tumuga	345	0.964	13	0.036		Tumuga	0.036
	Waja	477	0.593	327	0.407		Waja	0.407
	Total	1383	0.785	379	0.215
								Clusters
